# Supplementary material for: Epidemiologic History and Genetic Diversity Origins of Chikungunya and Dengue Viruses, Paraguay
Source: Emerg Infect Dis. 2021 May;27(5):1393–404. doi: 10.3201/eid2705.204244 (PMC8084490; doi:10.3201/eid2705.204244)
Supplement: Appendix 2 — Supplementary tables for study of epidemiologic history and genetic diversity origins of dengue and chikungunya viruses, Paraguay. [file 20-4244-Techapp-s2.xlsx]

## Sheet: CHIKV-Asian
Article DOI: https://doi.org/10.3201/eid2705.204244
Epidemiologic History and Genetic Diversity Origins of Chikungunya and Dengue Viruses, Paraguay
GenBank Accession code	Country/Territory	Sampling Date/Month/Year	Location partition	Taxa Name	PubMed PBMID
KP164567	Brazil	2014-08-28	SouthAmerica	KP164567_Brazil-AP_2014-08-28	25976325
KP164571	Brazil	2014-07-03	SouthAmerica	KP164571_Brazil-PE_2014-07-03	25976325
KP164572	Brazil	2014-08-21	SouthAmerica	KP164572_Brazil-PA_2014-08-21	25976325
KP851709	Mexico	2014-10-15	NorthAmerica	KP851709_Mexico_2014-10-15	25953170
KP851710	Mexico	2014-05-30	NorthAmerica	KP851710_Mexico_2014-05-30	25953170
KR046227	TrinidadTobago	2014-08-30	WindwardIslands	KR046227_TrinidadTobago_2014-08-30	26580074
KR046228	TrinidadTobago	2014-09-11	WindwardIslands	KR046228_TrinidadTobago_2014-09-11	26580074
KR046229	TrinidadTobago	2014-09-17	WindwardIslands	KR046229_TrinidadTobago_2014-09-17	26580074
KR046230	TrinidadTobago	2014-09-18	WindwardIslands	KR046230_TrinidadTobago_2014-09-18	26580074
KR046232	TrinidadTobago	2014-09-20	WindwardIslands	KR046232_TrinidadTobago_2014-09-20	26580074
KR046233	TrinidadTobago	2014-09-20	WindwardIslands	KR046233_TrinidadTobago_2014-09-20	26580074
KR046234	TrinidadTobago	2014-09-12	WindwardIslands	KR046234_TrinidadTobago_2014-09-12	26580074
KR264949	PuertoRico	2014-07-15	PuertoRico	KR264949_PuertoRico_2014-07-15	26196378
KR264950	PuertoRico	2014-07-16	PuertoRico	KR264950_PuertoRico_2014-07-16	26196378
KR264951	PuertoRico	2014-08-14	PuertoRico	KR264951_PuertoRico_2014-08-14	26196378
KR559470	PuertoRico	2014-11	PuertoRico	KR559470_PuertoRico_2014-11	NA
KR559471	ElSalvador	2014-10	CentralAmerica	KR559471_ElSalvador_2014-10	NA
KR559472	ElSalvador	2014-06	CentralAmerica	KR559472_ElSalvador_2014-06	NA
KR559473	FrenchPolynesia	2015-02	FrenchPolynesia	KR559473_FrenchPolynesia_2015-02	NA
KR559474	PuertoRico	2014-09	PuertoRico	KR559474_PuertoRico_2014-09	NA
KR559475	ElSalvador	2014-09	CentralAmerica	KR559475_ElSalvador_2014-09	NA
KR559476	Haiti	2014-07	GreaterAntilles	KR559476_Haiti_2014-07	NA
KR559477	DominicanRepublic	2014-07	DominicanRepublic	KR559477_DominicanRepublic_2014-07	NA
KR559478	Haiti	2014-05	GreaterAntilles	KR559478_Haiti_2014-05	NA
KR559480	VirginIslands-usa	2014-09	LeewardIslands	KR559480_VirginIslands-usa_2014-09	NA
KR559481	Guatemala	2014-09	CentralAmerica	KR559481_Guatemala_2014-09	NA
KR559482	VirginIslands-usa	2014-08	LeewardIslands	KR559482_VirginIslands-usa_2014-08	NA
KR559483	PuertoRico	2014-10	PuertoRico	KR559483_PuertoRico_2014-10	NA
KR559484	ElSalvador	2014-11	CentralAmerica	KR559484_ElSalvador_2014-11	NA
KR559485	VirginIslands-usa	2014-10	LeewardIslands	KR559485_VirginIslands-usa_2014-10	NA
KR559486	Panama	2014-11	CentralAmerica	KR559486_Panama_2014-11	NA
KR559487	Honduras	2014-07	CentralAmerica	KR559487_Honduras_2014-07	NA
KR559488	Honduras	2014-09	CentralAmerica	KR559488_Honduras_2014-09	NA
KR559489	Jamaica	2014-10	GreaterAntilles	KR559489_Jamaica_2014-10	NA
KR559490	Guyana	2014-08	SouthAmerica	KR559490_Guyana_2014-08	NA
KR559492	SaintLucia	2014-08	WindwardIslands	KR559492_SaintLucia_2014-08	NA
KR559494	VirginIslands-usa	2014-07	LeewardIslands	KR559494_VirginIslands-usa_2014-07	NA
KR559495	PuertoRico	2014-07	PuertoRico	KR559495_PuertoRico_2014-07	NA
KR559496	Guyana	2014-07	SouthAmerica	KR559496_Guyana_2014-07	NA
KR559497	StBarts	2014-06	LeewardIslands	KR559497_StBarts_2014-06	NA
KR559498	DominicanRepublic	2014-03	DominicanRepublic	KR559498_DominicanRepublic_2014-03	NA
KT192707	Nicaragua	2014-10-31	CentralAmerica	KT192707_Nicaragua_2014-10-31	26643533
KU355832	Brazil	2015	SouthAmerica	KU355832_Brazil_2015	27120007
KU365366	Mexico	2014-10-09	NorthAmerica	KU365366_Mexico_2014-10-09	NA
KU365367	Mexico	2014-11-07	NorthAmerica	KU365367_Mexico_2014-11-07	NA
KU365368	Mexico	2014-03-26	NorthAmerica	KU365368_Mexico_2014-03-26	NA
KU365372	Colombia	2014-12-18	SouthAmerica	KU365372_Colombia_2014-12-18	27654297
KU365374	Venezuela	2014-12-17	SouthAmerica	KU365374_Venezuela_2014-12-17	NA
KX262991	SaintMartin	2013-11	LeewardIslands	KX262991_SaintMartin_2013-11	NA
KX262992	Guadeloupe	2014-01-05	LeewardIslands	KX262992_Guadeloupe_2014-01-05	NA
KX262994	FrenchGuiana	2014-01-21	SouthAmerica	KX262994_FrenchGuiana_2014-01-21	NA
KX496989	Colombia	2016-02-09	SouthAmerica	KX496989_Colombia_2016-02-09	NA
KX702401	Haiti	2014-06-02	GreaterAntilles	KX702401_Haiti_2014-06-02	NA
KY272961	DominicanRepublic	2014	DominicanRepublic	KY272961_DominicanRepublic_2014	28030537
KY272962	DominicanRepublic	2014	DominicanRepublic	KY272962_DominicanRepublic_2014	28030537
KY272963	DominicanRepublic	2014	DominicanRepublic	KY272963_DominicanRepublic_2014	28030537
KY272964	DominicanRepublic	2014	DominicanRepublic	KY272964_DominicanRepublic_2014	28030537
KY272965	DominicanRepublic	2014	DominicanRepublic	KY272965_DominicanRepublic_2014	28030537
KY272966	DominicanRepublic	2014	DominicanRepublic	KY272966_DominicanRepublic_2014	28030537
KY272967	DominicanRepublic	2014	DominicanRepublic	KY272967_DominicanRepublic_2014	28030537
KY272969	DominicanRepublic	2014	DominicanRepublic	KY272969_DominicanRepublic_2014	28030537
KY272970	DominicanRepublic	2014	DominicanRepublic	KY272970_DominicanRepublic_2014	28030537
KY415978	Haiti	2014-05-29	GreaterAntilles	KY415978_Haiti_2014-05-29	NA
KY435454	TrinidadTobago	2014-11	WindwardIslands	KY435454_TrinidadTobago_2014-11	28480053
KY435455	Anguilla	2014-11-12	LeewardIslands	KY435455_Anguilla_2014-11-12	28480053
KY435456	Suriname	2014-08-17	SouthAmerica	KY435456_Suriname_2014-08-17	28480053
KY435457	Montserrat	2014-10-30	LeewardIslands	KY435457_Montserrat_2014-10-30	28480053
KY435458	Guyana	2014-11-03	SouthAmerica	KY435458_Guyana_2014-11-03	28480053
KY435459	CaymanIslands	2014-09-17	GreaterAntilles	KY435459_CaymanIslands_2014-09-17	28480053
KY435460	CaymanIslands	2014-07-06	GreaterAntilles	KY435460_CaymanIslands_2014-07-06	28480053
KY435461	Jamaica	2014-08-24	GreaterAntilles	KY435461_Jamaica_2014-08-24	28480053
KY435463	Suriname	2014-08-02	SouthAmerica	KY435463_Suriname_2014-08-02	28480053
KY435464	Barbados	2014-08-15	WindwardIslands	KY435464_Barbados_2014-08-15	28480053
KY435465	TrinidadTobago	2014-08-17	WindwardIslands	KY435465_TrinidadTobago_2014-08-17	28480053
KY435466	Barbados	2014-08-06	WindwardIslands	KY435466_Barbados_2014-08-06	28480053
KY435467	Montserrat	2014-07-24	LeewardIslands	KY435467_Montserrat_2014-07-24	28480053
KY435468	Jamaica	2014-08-06	GreaterAntilles	KY435468_Jamaica_2014-08-06	28480053
KY435469	Grenada	2014-07-30	WindwardIslands	KY435469_Grenada_2014-07-30	28480053
KY435470	Bahamas	2014-07-08	LucayanArchipelago	KY435470_Bahamas_2014-07-08	28480053
KY435471	TurksandCaicosIslands	2014-06-11	LucayanArchipelago	KY435471_TurksandCaicosIslands_2014-06-11	28480053
KY435472	Grenada	2014-06-16	WindwardIslands	KY435472_Grenada_2014-06-16	28480053
KY435473	SaintLucia	2014-05-22	WindwardIslands	KY435473_SaintLucia_2014-05-22	28480053
KY435474	SaintLucia	2014-05-19	WindwardIslands	KY435474_SaintLucia_2014-05-19	28480053
KY435475	SaintVincentandtheGrenadines	2014-05-22	WindwardIslands	KY435475_SaintVincentandtheGrenadines_2014-05-22	28480053
KY435477	Guyana	2014-05-31	SouthAmerica	KY435477_Guyana_2014-05-31	28480053
KY435478	Guyana	2014-05-17	SouthAmerica	KY435478_Guyana_2014-05-17	28480053
KY435479	AntiguaandBarbuda	2014-04-28	LeewardIslands	KY435479_AntiguaandBarbuda_2014-04-28	28480053
KY435480	Haiti	2014-04-27	GreaterAntilles	KY435480_Haiti_2014-04-27	28480053
KY435481	SaintLucia	2014-04-22	WindwardIslands	KY435481_SaintLucia_2014-04-22	28480053
KY435482	SaintKittsandNevis	2014-03-11	LeewardIslands	KY435482_SaintKittsandNevis_2014-03-11	28480053
KY435483	Anguilla	2014-02-12	LeewardIslands	KY435483_Anguilla_2014-02-12	28480053
KY435484	Dominica	2014-01-30	WindwardIslands	KY435484_Dominica_2014-01-30	28480053
KY435485	Dominica	2014-01-28	WindwardIslands	KY435485_Dominica_2014-01-28	28480053
KY435486	BritishVirginIslands	2014-01-23	LeewardIslands	KY435486_BritishVirginIslands_2014-01-23	28480053
KY575565	DominicanRepublic	2014	DominicanRepublic	KY575565_DominicanRepublic_2014	NA
KY575566	DominicanRepublic	2014	DominicanRepublic	KY575566_DominicanRepublic_2014	NA
KY575569	DominicanRepublic	2014	DominicanRepublic	KY575569_DominicanRepublic_2014	NA
KY575572	PuertoRico	2014	PuertoRico	KY575572_PuertoRico_2014	NA
KY575573	SaintLucia	2014	WindwardIslands	KY575573_SaintLucia_2014	NA
KY680348	PuertoRico	2014-09-05	PuertoRico	KY680348_PuertoRico_2014-09-05	NA
KY680349	DominicanRepublic	2014-07-02	DominicanRepublic	KY680349_DominicanRepublic_2014-07-02	NA
KY680350	PuertoRico	2014-12-10	PuertoRico	KY680350_PuertoRico_2014-12-10	NA
KY680351	DominicanRepublic	2014-06-24	DominicanRepublic	KY680351_DominicanRepublic_2014-06-24	NA
KY680352	Haiti	2014-05-15	GreaterAntilles	KY680352_Haiti_2014-05-15	NA
KY680353	PuertoRico	2014-08-25	PuertoRico	KY680353_PuertoRico_2014-08-25	NA
KY680356	USA	2014-07-21	NorthAmerica	KY680356_USA_2014-07-21	NA
KY680357	PuertoRico	2014-08-09	PuertoRico	KY680357_PuertoRico_2014-08-09	NA
KY680358	DominicanRepublic	2014-08-08	DominicanRepublic	KY680358_DominicanRepublic_2014-08-08	NA
KY680359	USA	2014-07-04	NorthAmerica	KY680359_USA_2014-07-04	NA
KY680360	DominicanRepublic	2014-08-05	DominicanRepublic	KY680360_DominicanRepublic_2014-08-05	NA
KY680362	DominicanRepublic	2014-07-26	DominicanRepublic	KY680362_DominicanRepublic_2014-07-26	NA
KY680363	Haiti	2014-06-15	GreaterAntilles	KY680363_Haiti_2014-06-15	NA
KY680366	Honduras	2015-07-24	CentralAmerica	KY680366_Honduras_2015-07-24	NA
KY680367	Haiti	2014-06-09	GreaterAntilles	KY680367_Haiti_2014-06-09	NA
KY680368	Colombia	2014-12-01	SouthAmerica	KY680368_Colombia_2014-12-01	NA
KY680369	DominicanRepublic	2014-05-24	DominicanRepublic	KY680369_DominicanRepublic_2014-05-24	NA
KY680371	USA	2014-08-20	NorthAmerica	KY680371_USA_2014-08-20	NA
KY680372	Haiti	2014-06-04	GreaterAntilles	KY680372_Haiti_2014-06-04	NA
KY680373	Jamaica	2014-10-22	GreaterAntilles	KY680373_Jamaica_2014-10-22	NA
KY680374	PuertoRico	2014-12-06	PuertoRico	KY680374_PuertoRico_2014-12-06	NA
KY680375	Haiti	2014-06-04	GreaterAntilles	KY680375_Haiti_2014-06-04	NA
KY680376	Jamaica	2014-10-08	GreaterAntilles	KY680376_Jamaica_2014-10-08	NA
KY680377	PuertoRico	2014-08-16	PuertoRico	KY680377_PuertoRico_2014-08-16	NA
KY680378	PuertoRico	2014-10-19	PuertoRico	KY680378_PuertoRico_2014-10-19	NA
KY680379	TrinidadTobago	2014-09-16	WindwardIslands	KY680379_TrinidadTobago_2014-09-16	NA
KY680381	PuertoRico	2014-10-21	PuertoRico	KY680381_PuertoRico_2014-10-21	NA
KY680382	Haiti	2014-06-04	GreaterAntilles	KY680382_Haiti_2014-06-04	NA
KY680383	USA	2014-08-20	NorthAmerica	KY680383_USA_2014-08-20	NA
KY680385	PuertoRico	2014-11-25	PuertoRico	KY680385_PuertoRico_2014-11-25	NA
KY680386	Jamaica	2014-09-24	GreaterAntilles	KY680386_Jamaica_2014-09-24	NA
KY680387	PuertoRico	2014-10-14	PuertoRico	KY680387_PuertoRico_2014-10-14	NA
KY680388	Jamaica	2014-10-02	GreaterAntilles	KY680388_Jamaica_2014-10-02	NA
KY680389	Honduras	2015-07-14	CentralAmerica	KY680389_Honduras_2015-07-14	NA
KY680390	DominicanRepublic	2014-05-07	DominicanRepublic	KY680390_DominicanRepublic_2014-05-07	NA
KY680391	PuertoRico	2014-10-24	PuertoRico	KY680391_PuertoRico_2014-10-24	NA
KY680392	PuertoRico	2014-10-19	PuertoRico	KY680392_PuertoRico_2014-10-19	NA
KY680393	Jamaica	2014-09-17	GreaterAntilles	KY680393_Jamaica_2014-09-17	NA
KY680394	PuertoRico	2014-10-05	PuertoRico	KY680394_PuertoRico_2014-10-05	NA
KY680395	Honduras	2014-07-21	CentralAmerica	KY680395_Honduras_2014-07-21	NA
KY680396	Guyana	2014-09-02	SouthAmerica	KY680396_Guyana_2014-09-02	NA
KY680398	Haiti	2014-08-05	GreaterAntilles	KY680398_Haiti_2014-08-05	NA
KY680399	PuertoRico	2014-09-05	PuertoRico	KY680399_PuertoRico_2014-09-05	NA
KY680400	DominicanRepublic	2014-07-15	DominicanRepublic	KY680400_DominicanRepublic_2014-07-15	NA
KY680402	USA	2014-07-27	NorthAmerica	KY680402_USA_2014-07-27	NA
KY680403	DominicanRepublic	2014-06-14	DominicanRepublic	KY680403_DominicanRepublic_2014-06-14	NA
KY680404	PuertoRico	2014-09-17	PuertoRico	KY680404_PuertoRico_2014-09-17	NA
KY680405	Haiti	2014-06-18	GreaterAntilles	KY680405_Haiti_2014-06-18	NA
KY680406	DominicanRepublic	2014-08-08	DominicanRepublic	KY680406_DominicanRepublic_2014-08-08	NA
KY680407	Jamaica	2014-11-20	GreaterAntilles	KY680407_Jamaica_2014-11-20	NA
KY680408	DominicanRepublic	2014-06-26	DominicanRepublic	KY680408_DominicanRepublic_2014-06-26	NA
KY680409	VirginIslands-usa	2014-10-21	LeewardIslands	KY680409_VirginIslands-usa_2014-10-21	NA
KY680410	DominicanRepublic	2014-08-22	DominicanRepublic	KY680410_DominicanRepublic_2014-08-22	NA
KY680411	PuertoRico	2014-09-04	PuertoRico	KY680411_PuertoRico_2014-09-04	NA
KY680412	Venezuela	2014-08-28	SouthAmerica	KY680412_Venezuela_2014-08-28	NA
KY680413	Jamaica	2014-09-17	GreaterAntilles	KY680413_Jamaica_2014-09-17	NA
KY680414	PuertoRico	2014-09-13	PuertoRico	KY680414_PuertoRico_2014-09-13	NA
KY703888	Nicaragua	2015-08-15	CentralAmerica	KY703888_Nicaragua_2015-08-15	NA
KY703889	Nicaragua	2015-08-05	CentralAmerica	KY703889_Nicaragua_2015-08-05	NA
KY703890	Nicaragua	2015-09-23	CentralAmerica	KY703890_Nicaragua_2015-09-23	NA
KY703891	Nicaragua	2015-09-17	CentralAmerica	KY703891_Nicaragua_2015-09-17	NA
KY703892	Nicaragua	2015-11-26	CentralAmerica	KY703892_Nicaragua_2015-11-26	NA
KY703893	Nicaragua	2015-09-02	CentralAmerica	KY703893_Nicaragua_2015-09-02	NA
KY703896	Nicaragua	2014-12-18	CentralAmerica	KY703896_Nicaragua_2014-12-18	NA
KY703897	Nicaragua	2015-01-16	CentralAmerica	KY703897_Nicaragua_2015-01-16	NA
KY703898	Nicaragua	2015-08-25	CentralAmerica	KY703898_Nicaragua_2015-08-25	NA
KY703899	Nicaragua	2015-10-20	CentralAmerica	KY703899_Nicaragua_2015-10-20	NA
KY703900	Nicaragua	2015-12-14	CentralAmerica	KY703900_Nicaragua_2015-12-14	NA
KY703901	Nicaragua	2015-01-26	CentralAmerica	KY703901_Nicaragua_2015-01-26	NA
KY703902	Nicaragua	2015-09-05	CentralAmerica	KY703902_Nicaragua_2015-09-05	NA
KY703904	Nicaragua	2014-10-04	CentralAmerica	KY703904_Nicaragua_2014-10-04	NA
KY703905	Nicaragua	2015-09-17	CentralAmerica	KY703905_Nicaragua_2015-09-17	NA
KY703906	Nicaragua	2015-09-08	CentralAmerica	KY703906_Nicaragua_2015-09-08	NA
KY703907	Nicaragua	2015-07-15	CentralAmerica	KY703907_Nicaragua_2015-07-15	NA
KY703908	Nicaragua	2014-12-02	CentralAmerica	KY703908_Nicaragua_2014-12-02	NA
KY703909	Nicaragua	2015-01-28	CentralAmerica	KY703909_Nicaragua_2015-01-28	NA
KY703910	Nicaragua	2015-10-18	CentralAmerica	KY703910_Nicaragua_2015-10-18	NA
KY703911	Nicaragua	2015-12-17	CentralAmerica	KY703911_Nicaragua_2015-12-17	NA
KY703912	Nicaragua	2015-12-14	CentralAmerica	KY703912_Nicaragua_2015-12-14	NA
KY703913	Nicaragua	2015-08-13	CentralAmerica	KY703913_Nicaragua_2015-08-13	NA
KY703914	Nicaragua	2015-08-15	CentralAmerica	KY703914_Nicaragua_2015-08-15	NA
KY703915	Nicaragua	2015-08-03	CentralAmerica	KY703915_Nicaragua_2015-08-03	NA
KY703916	Nicaragua	2015-08-04	CentralAmerica	KY703916_Nicaragua_2015-08-04	NA
KY703917	Nicaragua	2016-01-08	CentralAmerica	KY703917_Nicaragua_2016-01-08	NA
KY703919	Nicaragua	2015-01-29	CentralAmerica	KY703919_Nicaragua_2015-01-29	NA
KY703920	Nicaragua	2015-11-16	CentralAmerica	KY703920_Nicaragua_2015-11-16	NA
KY703921	Nicaragua	2015-11-04	CentralAmerica	KY703921_Nicaragua_2015-11-04	NA
KY703923	Nicaragua	2015-09-19	CentralAmerica	KY703923_Nicaragua_2015-09-19	NA
KY703924	Nicaragua	2015-08-13	CentralAmerica	KY703924_Nicaragua_2015-08-13	NA
KY703925	Nicaragua	2015-09-06	CentralAmerica	KY703925_Nicaragua_2015-09-06	NA
KY703927	Nicaragua	2015-01-15	CentralAmerica	KY703927_Nicaragua_2015-01-15	NA
KY703928	Nicaragua	2015-01-30	CentralAmerica	KY703928_Nicaragua_2015-01-30	NA
KY703929	Nicaragua	2015-12-02	CentralAmerica	KY703929_Nicaragua_2015-12-02	NA
KY703930	Nicaragua	2015-11-24	CentralAmerica	KY703930_Nicaragua_2015-11-24	NA
KY703931	Nicaragua	2015-09-19	CentralAmerica	KY703931_Nicaragua_2015-09-19	NA
KY703932	Nicaragua	2015-08-19	CentralAmerica	KY703932_Nicaragua_2015-08-19	NA
KY703933	Nicaragua	2015-10-09	CentralAmerica	KY703933_Nicaragua_2015-10-09	NA
KY703934	Nicaragua	2015-10-27	CentralAmerica	KY703934_Nicaragua_2015-10-27	NA
KY703935	Nicaragua	2015-12-02	CentralAmerica	KY703935_Nicaragua_2015-12-02	NA
KY703936	Nicaragua	2015-10-07	CentralAmerica	KY703936_Nicaragua_2015-10-07	NA
KY703937	Nicaragua	2015-10-15	CentralAmerica	KY703937_Nicaragua_2015-10-15	NA
KY703938	Nicaragua	2015-02-18	CentralAmerica	KY703938_Nicaragua_2015-02-18	NA
KY703939	Nicaragua	2015-12-01	CentralAmerica	KY703939_Nicaragua_2015-12-01	NA
KY703941	Nicaragua	2015-10-28	CentralAmerica	KY703941_Nicaragua_2015-10-28	NA
KY703942	Nicaragua	2015-08-04	CentralAmerica	KY703942_Nicaragua_2015-08-04	NA
KY703943	Nicaragua	2015-10-10	CentralAmerica	KY703943_Nicaragua_2015-10-10	NA
KY703944	Nicaragua	2015-10-03	CentralAmerica	KY703944_Nicaragua_2015-10-03	NA
KY703945	Nicaragua	2015-10-02	CentralAmerica	KY703945_Nicaragua_2015-10-02	NA
KY703946	Nicaragua	2015-10-12	CentralAmerica	KY703946_Nicaragua_2015-10-12	NA
KY703947	Nicaragua	2014-11-19	CentralAmerica	KY703947_Nicaragua_2014-11-19	NA
KY703948	Nicaragua	2015-08-18	CentralAmerica	KY703948_Nicaragua_2015-08-18	NA
KY703949	Nicaragua	2015-01-15	CentralAmerica	KY703949_Nicaragua_2015-01-15	NA
KY703950	Nicaragua	2014-11-25	CentralAmerica	KY703950_Nicaragua_2014-11-25	NA
KY703951	Nicaragua	2015-08-05	CentralAmerica	KY703951_Nicaragua_2015-08-05	NA
KY703953	Nicaragua	2015-10-06	CentralAmerica	KY703953_Nicaragua_2015-10-06	NA
KY703954	Nicaragua	2014-11-05	CentralAmerica	KY703954_Nicaragua_2014-11-05	NA
KY703955	Nicaragua	2015-08-17	CentralAmerica	KY703955_Nicaragua_2015-08-17	NA
KY703957	Nicaragua	2015-09-05	CentralAmerica	KY703957_Nicaragua_2015-09-05	NA
KY703958	Nicaragua	2015-11-25	CentralAmerica	KY703958_Nicaragua_2015-11-25	NA
KY703959	Nicaragua	2014-12-03	CentralAmerica	KY703959_Nicaragua_2014-12-03	NA
KY703960	Nicaragua	2015-08-05	CentralAmerica	KY703960_Nicaragua_2015-08-05	NA
KY703961	Nicaragua	2015-08-06	CentralAmerica	KY703961_Nicaragua_2015-08-06	NA
KY703962	Nicaragua	2015-10-01	CentralAmerica	KY703962_Nicaragua_2015-10-01	NA
KY703963	Nicaragua	2015-09-07	CentralAmerica	KY703963_Nicaragua_2015-09-07	NA
KY703964	Nicaragua	2015-10-16	CentralAmerica	KY703964_Nicaragua_2015-10-16	NA
KY703965	Nicaragua	2015-09-03	CentralAmerica	KY703965_Nicaragua_2015-09-03	NA
KY703966	Nicaragua	2015-12-10	CentralAmerica	KY703966_Nicaragua_2015-12-10	NA
KY703967	Nicaragua	2015-08-12	CentralAmerica	KY703967_Nicaragua_2015-08-12	NA
KY703968	Nicaragua	2015-01-23	CentralAmerica	KY703968_Nicaragua_2015-01-23	NA
KY703969	Nicaragua	2014-11-14	CentralAmerica	KY703969_Nicaragua_2014-11-14	NA
KY703970	Nicaragua	2015-11-28	CentralAmerica	KY703970_Nicaragua_2015-11-28	NA
KY703971	Nicaragua	2015-11-28	CentralAmerica	KY703971_Nicaragua_2015-11-28	NA
KY703972	Nicaragua	2014-12-09	CentralAmerica	KY703972_Nicaragua_2014-12-09	NA
KY703973	Nicaragua	2015-11-06	CentralAmerica	KY703973_Nicaragua_2015-11-06	NA
KY703974	Nicaragua	2015-09-03	CentralAmerica	KY703974_Nicaragua_2015-09-03	NA
KY703975	Nicaragua	2015-09-22	CentralAmerica	KY703975_Nicaragua_2015-09-22	NA
KY703976	Nicaragua	2015-09-05	CentralAmerica	KY703976_Nicaragua_2015-09-05	NA
KY703977	Nicaragua	2015-08-03	CentralAmerica	KY703977_Nicaragua_2015-08-03	NA
KY703978	Nicaragua	2015-12-02	CentralAmerica	KY703978_Nicaragua_2015-12-02	NA
KY703979	Nicaragua	2015-09-22	CentralAmerica	KY703979_Nicaragua_2015-09-22	NA
KY703980	Nicaragua	2015-09-06	CentralAmerica	KY703980_Nicaragua_2015-09-06	NA
KY703982	Nicaragua	2015-11-30	CentralAmerica	KY703982_Nicaragua_2015-11-30	NA
KY703984	Nicaragua	2014-11-27	CentralAmerica	KY703984_Nicaragua_2014-11-27	NA
KY703985	Nicaragua	2015-08-13	CentralAmerica	KY703985_Nicaragua_2015-08-13	NA
KY703986	Nicaragua	2015-09-16	CentralAmerica	KY703986_Nicaragua_2015-09-16	NA
KY703987	Nicaragua	2015-11-04	CentralAmerica	KY703987_Nicaragua_2015-11-04	NA
KY703988	Nicaragua	2014-11-27	CentralAmerica	KY703988_Nicaragua_2014-11-27	NA
KY703989	Nicaragua	2014-12-03	CentralAmerica	KY703989_Nicaragua_2014-12-03	NA
KY703990	Nicaragua	2015-11-21	CentralAmerica	KY703990_Nicaragua_2015-11-21	NA
KY703991	Nicaragua	2015-10-09	CentralAmerica	KY703991_Nicaragua_2015-10-09	NA
KY703992	Nicaragua	2015-08-05	CentralAmerica	KY703992_Nicaragua_2015-08-05	NA
KY703994	Nicaragua	2015-11-18	CentralAmerica	KY703994_Nicaragua_2015-11-18	NA
KY703995	Nicaragua	2015-08-13	CentralAmerica	KY703995_Nicaragua_2015-08-13	NA
KY703996	Nicaragua	2015-12-26	CentralAmerica	KY703996_Nicaragua_2015-12-26	NA
KY703997	Nicaragua	2015-12-19	CentralAmerica	KY703997_Nicaragua_2015-12-19	NA
KY703998	Nicaragua	2015-08-06	CentralAmerica	KY703998_Nicaragua_2015-08-06	NA
KY703999	Nicaragua	2015-01-19	CentralAmerica	KY703999_Nicaragua_2015-01-19	NA
KY704000	Nicaragua	2015-08-05	CentralAmerica	KY704000_Nicaragua_2015-08-05	NA
KY704001	Nicaragua	2015-01-21	CentralAmerica	KY704001_Nicaragua_2015-01-21	NA
KY704002	Nicaragua	2015-01-15	CentralAmerica	KY704002_Nicaragua_2015-01-15	NA
LC259089	Dominica	2014-06-23	WindwardIslands	LC259089_Dominica_2014-06-23	NA
LC259090	Colombia	2015-01-06	SouthAmerica	LC259090_Colombia_2015-01-06	NA
LC259092	Cuba	2016-02-28	GreaterAntilles	LC259092_Cuba_2016-02-28	NA
LN898093	Martinique	2013-12	WindwardIslands	LN898093_Martinique_2013-12	26807575
LN898094	Guadeloupe	2014-01	LeewardIslands	LN898094_Guadeloupe_2014-01	26807575
LN898095	Martinique	2014-01	WindwardIslands	LN898095_Martinique_2014-01	26807575
LN898096	Martinique	2014-01	WindwardIslands	LN898096_Martinique_2014-01	26807575
LN898098	Guadeloupe	2014-01	LeewardIslands	LN898098_Guadeloupe_2014-01	26807575
LN898100	Martinique	2014-01	WindwardIslands	LN898100_Martinique_2014-01	26807575
LN898101	Martinique	2014-01	WindwardIslands	LN898101_Martinique_2014-01	26807575
LN898103	Guadeloupe	2014-01	LeewardIslands	LN898103_Guadeloupe_2014-01	26807575
LN898105	Martinique	2014-01	WindwardIslands	LN898105_Martinique_2014-01	26807575
LN898107	Martinique	2014-01	WindwardIslands	LN898107_Martinique_2014-01	26807575
LN898108	Martinique	2014-01	WindwardIslands	LN898108_Martinique_2014-01	26807575
LN898110	Guadeloupe	2014-01	LeewardIslands	LN898110_Guadeloupe_2014-01	26807575
LN898111	Guadeloupe	2014-01	LeewardIslands	LN898111_Guadeloupe_2014-01	26807575
MF001505	PuertoRico	2015	PuertoRico	MF001505_PuertoRico_2015	NA
MF001506	PuertoRico	2015	PuertoRico	MF001506_PuertoRico_2015	NA
MF001508	PuertoRico	2015	PuertoRico	MF001508_PuertoRico_2015	NA
MF001509	PuertoRico	2015	PuertoRico	MF001509_PuertoRico_2015	NA
MF001510	PuertoRico	2015	PuertoRico	MF001510_PuertoRico_2015	NA
MF001511	PuertoRico	2015	PuertoRico	MF001511_PuertoRico_2015	NA
MF001512	PuertoRico	2015	PuertoRico	MF001512_PuertoRico_2015	NA
MF001513	PuertoRico	2015	PuertoRico	MF001513_PuertoRico_2015	NA
MF001514	PuertoRico	2015	PuertoRico	MF001514_PuertoRico_2015	NA
MF001515	PuertoRico	2015	PuertoRico	MF001515_PuertoRico_2015	NA
MF001516	PuertoRico	2015	PuertoRico	MF001516_PuertoRico_2015	NA
MF001517	PuertoRico	2015	PuertoRico	MF001517_PuertoRico_2015	NA
MF001518	PuertoRico	2015	PuertoRico	MF001518_PuertoRico_2015	NA
MF001519	PuertoRico	2015	PuertoRico	MF001519_PuertoRico_2015	NA
MG921596	Mexico	2015	NorthAmerica	MG921596_Mexico_2015	29761765
MG967666	Haiti	2014-06	GreaterAntilles	MG967666_Haiti_2014-06	NA

## Sheet: CHIKV-ECSA
GenBank Accession code	Country/Territory	Sampling Date/Month/Year	Location partition	Taxa Name	PubMed PBMID
KU940225	Brazil	2015-07-15	Brazil-NE	KU940225_Brazil_2015-07-15	27555980
KU940226	Brazil	2015-08-01	Brazil-NE	KU940226_Brazil_2015-08-01	27555980
KY704933	Brazil-AL	2016-03-30	Brazil-NE	KY704933_Brazil-AL_2016-03-30	NA
KY704934	Brazil-AL	2016-03-30	Brazil-NE	KY704934_Brazil-AL_2016-03-30	NA
KY704935	Brazil-AL	2016-04-01	Brazil-NE	KY704935_Brazil-AL_2016-04-01	NA
KY704936	Brazil-AL	2016-04-01	Brazil-NE	KY704936_Brazil-AL_2016-04-01	NA
KY704937	Brazil-AL	2016-04-15	Brazil-NE	KY704937_Brazil-AL_2016-04-15	NA
KY704938	Brazil-AL	2016-04-19	Brazil-NE	KY704938_Brazil-AL_2016-04-19	NA
KY704939	Brazil-AL	2016-04-17	Brazil-NE	KY704939_Brazil-AL_2016-04-17	NA
KY704940	Brazil-AL	2016-04-14	Brazil-NE	KY704940_Brazil-AL_2016-04-14	NA
KY704941	Brazil-AL	2016-04-14	Brazil-NE	KY704941_Brazil-AL_2016-04-14	NA
KY704942	Brazil-AL	2016-04-16	Brazil-NE	KY704942_Brazil-AL_2016-04-16	NA
KY704943	Brazil-AL	2016-04-19	Brazil-NE	KY704943_Brazil-AL_2016-04-19	NA
KY704944	Brazil-AL	2016-04-19	Brazil-NE	KY704944_Brazil-AL_2016-04-19	NA
KY704945	Brazil-AL	2016-04-14	Brazil-NE	KY704945_Brazil-AL_2016-04-14	NA
KY704946	Brazil-AL	2016-04-17	Brazil-NE	KY704946_Brazil-AL_2016-04-17	NA
KY704947	Brazil-AL	2016-04-15	Brazil-NE	KY704947_Brazil-AL_2016-04-15	NA
KY704948	Brazil-AL	2016-04-19	Brazil-NE	KY704948_Brazil-AL_2016-04-19	NA
KY704949	Brazil-AL	2016-04-07	Brazil-NE	KY704949_Brazil-AL_2016-04-07	NA
KY704950	Brazil-AL	2016-04-07	Brazil-NE	KY704950_Brazil-AL_2016-04-07	NA
KY704951	Brazil-AL	2016-04-13	Brazil-NE	KY704951_Brazil-AL_2016-04-13	NA
KY704952	Brazil-AL	2016-04-07	Brazil-NE	KY704952_Brazil-AL_2016-04-07	NA
KY704953	Brazil-AL	2016-04-09	Brazil-NE	KY704953_Brazil-AL_2016-04-09	NA
MK121891	Brazil-AM	2015-07-10	Brazil-N	AMA290_Brazil-AM_Manaus_DomPedro_2015-07-10	30845267
MK121892	Brazil-AM	2015-07-11	Brazil-N	AMA291_150001000339_Brazil-AM_Manaus_DomPedro_2015-07-11	30845267
MK121893	Brazil-AM	2015-07-15	Brazil-N	AMA292_Brazil-AM_Manaus_DomPedro_2015-07-15	30845267
MK121894	Brazil-AM	2016-01-27	Brazil-N	AMA293_160044000021_Brazil-AM_Manaus_ColoniaTerraNova_2016-01-27	30845267
MK121895	Brazil-AM	2017-03-18	Brazil-N	AMA74_Brazil_Manaus_ParqueDasNacoes_2017-03-18	30845267
KP164568	Brazil-BA	2014-08-26	Brazil-NE	KP164568_Brazil-BA_2014-08-26	25976325
KP164569	Brazil-BA	2014-08-28	Brazil-NE	KP164569_Brazil-BA_2014-08-28	25976325
KP164570	Brazil-BA	2014-09-03	Brazil-NE	KP164570_Brazil-BA_2014-09-03	25976325
MH823663	Brazil-MT	2017-01-05	Brazil-CW	MH823663_Brazil-MT_2017-01-05	30729309
MH823664	Brazil-MT	2017-03-16	Brazil-CW	MH823664_Brazil-MT_2017-03-16	30729309
MH823665	Brazil-MT	2017-03-16	Brazil-CW	MH823665_Brazil-MT_2017-03-16	30729309
MH823666	Brazil-MT	2017-03-01	Brazil-CW	MH823666_Brazil-MT_2017-03-01	30729309
MH823667	Brazil-MT	2017-03-01	Brazil-CW	MH823667_Brazil-MT_2017-03-01	30729309
MH823668	Brazil-MT	2017-01-05	Brazil-CW	MH823668_Brazil-MT_2017-01-05	30729309
KY704954	Brazil-PB	2016-06-20	Brazil-NE	KY704954_Brazil-PB_2016-06-20	NA
KY704955	Brazil-PB	2016-06-17	Brazil-NE	KY704955_Brazil-PB_2016-06-17	NA
KX228391	Brazil-PE	2016-03-03	Brazil-NE	KX228391_Brazil-PE_2016-03-03	NA
KY124328	Brazil-RJ	2016-03-16	Brazil-SE	KY124328_Brazil-RJ_2016-03-16	28930027
KY124329	Brazil-RJ	2016-03-16	Brazil-SE	KY124329_Brazil-RJ_2016-03-16	28930027
MG649970	Brazil-RJ	2016-03-29	Brazil-SE	MG649970_Brazil-RJ_2016-03-29	30809003
MG649971	Brazil-RJ	2016-08-22	Brazil-SE	MG649971_Brazil-RJ_2016-08-22	30809003
MG649972	Brazil-RJ	2016-05-05	Brazil-SE	MG649972_Brazil-RJ_2016-05-05	30809003
MG649973	Brazil-RJ	2016-12-12	Brazil-SE	MG649973_Brazil-RJ_2016-12-12	30809003
MG649974	Brazil-RJ	2016-04-08	Brazil-SE	MG649974_Brazil-RJ_2016-04-08	30809003
MG649975	Brazil-RJ	2016-07-27	Brazil-SE	MG649975_Brazil-RJ_2016-07-27	30809003
MG649976	Brazil-RJ	2016-03-29	Brazil-SE	MG649976_Brazil-RJ_2016-03-29	30809003
MG649977	Brazil-RJ	2016-07-28	Brazil-SE	MG649977_Brazil-RJ_2016-07-28	30809003
MG649978	Brazil-RJ	2017-03-16	Brazil-SE	MG649978_Brazil-RJ_2017-03-16	30809003
MG649979	Brazil-RJ	2017-03	Brazil-SE	MG649979_Brazil-RJ_2017-03	30809003
MG649980	Brazil-RJ	2016-04-27	Brazil-SE	MG649980_Brazil-RJ_2016-04-27	30809003
MG649981	Brazil-RJ	2016-07-28	Brazil-SE	MG649981_Brazil-RJ_2016-07-28	30809003
MG649982	Brazil-RJ	2017-03-24	Brazil-SE	MG649982_Brazil-RJ_2017-03-24	30809003
MG649983	Brazil-RJ	2016-03-28	Brazil-SE	MG649983_Brazil-RJ_2016-03-28	30809003
MG649984	Brazil-RJ	2015	Brazil-SE	MG649984_Brazil-RJ_2015	30809003
MG649985	Brazil-RJ	2015	Brazil-SE	MG649985_Brazil-RJ_2015	30809003
MK244643	Brazil-RJ	2018-03-28	Brazil-SE	Bio-M10_CHIKV_RJ-NITEROI_2018-03-28	NA
MK244653	Brazil-RJ	2018-04-06	Brazil-SE	Bio-M101_CHIKV_RJ-NITEROI_2018-04-06	NA
MK244654	Brazil-RJ	2018-04-06	Brazil-SE	Bio-M102_CHIKV_RJ-NITEROI_2018-04-06	NA
MK244655	Brazil-RJ	2018-04-06	Brazil-SE	Bio-M104_CHIKV_RJ-NITEROI_2018-04-06	NA
MK244656	Brazil-RJ	2018-04-06	Brazil-SE	Bio-M105_CHIKV_RJ-NITEROI_2018-04-06	NA
MK244647	Brazil-RJ	2018-03-27	Brazil-SE	Bio-M16_CHIKV_RJ-NITEROI_2018-03-27	NA
MK244644	Brazil-RJ	2018-03-26	Brazil-SE	Bio-M22_CHIKV_RJ-NITEROI_2018-03-26	NA
MK244648	Brazil-RJ	2018-04-04	Brazil-SE	Bio-M56_CHIKV_RJ-NITEROI_2018-04-04	NA
MK244649	Brazil-RJ	2018-04-03	Brazil-SE	Bio-M58_CHIKV_RJ-NITEROI_2018-04-03	NA
MK244646	Brazil-RJ	2018-03-28	Brazil-SE	Bio-M6_CHIKV_RJ-NITEROI_2018-03-28	NA
MK244650	Brazil-RJ	2018-03-31	Brazil-SE	Bio-M68_CHIKV_RJ-NITEROI_2018-03-31	NA
MK244651	Brazil-RJ	2018-04-05	Brazil-SE	Bio-M89_CHIKV_RJ-NITEROI_2018-04-05	NA
MK244645	Brazil-RJ	2018-03-28	Brazil-SE	Bio-M9_CHIKV_RJ-NITEROI_2018-03-28	NA
MK244652	Brazil-RJ	2018-04-05	Brazil-SE	Bio-M90_CHIKV_RJ-NITEROI_2018-04-05	NA
MK244639	Brazil-RJ	2016-04-19	Brazil-SE	RJ105_Brazil_2016-04-19	31185030
MK244638	Brazil-RJ	2016-04-05	Brazil-SE	RJ111_Brazil_2016-04-05	31185030
MK244640	Brazil-RJ	2017-03-07	Brazil-SE	RJ125_Brazil_2017-03-07	31185030
MK244641	Brazil-RJ	2017-03-09	Brazil-SE	RJ127_Brazil_2017-03-09	31185030
MK244642	Brazil-RJ	2018-02-18	Brazil-SE	RJ137_Brazil_2018-02-18	31185030
MK244635	Brazil-RJ	2016-02-19	Brazil-SE	RJ39_Brazil_2016-02-19	31185030
MK244632	Brazil-RJ	2016-04-05	Brazil-SE	RJ74_Brazil_2016-04-05	31185030
MK244634	Brazil-RJ	2016-04-27	Brazil-SE	RJ83_Brazil_2016-04-27	31185030
MK244636	Brazil-RJ	2016-05-02	Brazil-SE	RJ94_Brazil_2016-05-02	31185030
MK244633	Brazil-RJ	2016-05-06	Brazil-SE	RJ95_Brazil_2016-05-06	31185030
MK244637	Brazil-RJ	2016-05-10	Brazil-SE	RJ96_Brazil_2016-05-10	31185030
MK121896	Brazil-RR	2017-03-03	Brazil-N	AMA346_Brazil-RR_BoaVista_Pintolandia_2017-03-03	30845267
MK121897	Brazil-RR	2017-02-20	Brazil-N	AMA350_Brazil-RR_Bonfim_Taboca_2017-02-20	30845267
MK121898	Brazil-RR	2017-02-22	Brazil-N	AMA352_Brazil-RR_BoaVista_SenadorHelioCampos_2017-02-22	30845267
MK121899	Brazil-RR	2017-03-17	Brazil-N	AMA354_Brazil-RR_BoaVista_SilvioLeite_2017-03-17	30845267
MK121900	Brazil-RR	2017-03-17	Brazil-N	AMA362_Brazil-RR_Iracema_Centro_2017-03-17	30845267
MK121901	Brazil-RR	2017-03-17	Brazil-N	AMA364_Brazil-RR_BoaVista_Alvorada_2017-03-17	30845267
MK121902	Brazil-RR	2017-03-17	Brazil-N	AMA366_Brazil-RR_BoaVista_Alvorada_2017-03-17	30845267
MK121903	Brazil-RR	2017-03-15	Brazil-N	AMA368_Brazil-RR_BoaVista_SenadorHelioCampos_2017-03-15	30845267
MK121904	Brazil-RR	2017-03-02	Brazil-N	AMA369_Brazil-RR_BoaVista_Equatorial_2017-03-02	30845267
MK121905	Brazil-RR	2017-03-02	Brazil-N	AMA374_Brazil-RR_BoaVista_Pricuma_2017-03-02	30845267
MK121906	Brazil-RR	2017-02-27	Brazil-N	AMA379_Brazil-RR_BoaVista_Aparecida_2017-02-27	30845267
MK121907	Brazil-RR	2017-02-27	Brazil-N	AMA381_Brazil-RR_BoaVista_Pintolandia_2017-02-27	30845267
MK121908	Brazil-RR	2017-03-05	Brazil-N	AMA382_Brazil-RR_BoaVista_Alvorada_2017-03-05	30845267
KY055011	Brazil-SE	2016-02-20	Brazil-NE	KY055011_Brazil-SE_2016-02-20	NA
MG000875	Haiti	2016-06-27	Haiti	MG000875_Haiti_2016-06-27	29746539
MG000876	Haiti	2016-05-17	Haiti	MG000876_Haiti_2016-05-17	29746539

## Sheet: DENV-1
GenBank Accession code	Country/Territory	Sampling Date/Month/Year	Location partition	Taxa Name	PubMed PBMID
EU482610	Venezuela	2007	Venezuela	EU482610_Venezuela_2007	NA
EU482611	Venezuela	2007	Venezuela	EU482611_Venezuela_2007	NA
FJ639814	Venezuela	2005	Venezuela	FJ639814_Venezuela_2005	NA
FJ639815	Venezuela	2006	Venezuela	FJ639815_Venezuela_2006	NA
FJ810415	Venezuela	2005	Venezuela	FJ810415_Venezuela_2005	NA
FJ850103	Venezuela	2008	Venezuela	FJ850103_Venezuela_2008	NA
FJ873810	Venezuela	2007	Venezuela	FJ873810_Venezuela_2007	NA
GQ199877	Venezuela	2007	Venezuela	GQ199877_Venezuela_2007	NA
GU131838	Venezuela	2006	Venezuela	GU131838_Venezuela_2006	NA
GU131840	Venezuela	2007	Venezuela	GU131840_Venezuela_2007	NA
GU131841	Venezuela	2007	Venezuela	GU131841_Venezuela_2007	NA
JN819410	Venezuela	2005	Venezuela	JN819410_Venezuela_2005	NA
JN819425	Venezuela	2004	Venezuela	JN819425_Venezuela_2004	NA
JX669462	Brazil-PE	2010	Brazil	JX669462_Brazil-PE_2010	NA
JX669463	Brazil-PE	2010	Brazil	JX669463_Brazil-PE_2010	NA
JX669466	Brazil-PE	2010	Brazil	JX669466_Brazil-PE_2010	NA
KC692495	Argentina	2009-02-03	Argentina	KC692495_Argentina_2009-02-03	25343372
KC692496	Argentina	2009-02-19	Argentina	KC692496_Argentina_2009-02-19	25343372
KC692497	Argentina	2009-03-02	Argentina	KC692497_Argentina_2009-03-02	25343372
KC692498	Argentina	2009-03-03	Argentina	KC692498_Argentina_2009-03-03	25343372
KC692499	Argentina	2009-03-31	Argentina	KC692499_Argentina_2009-03-31	25343372
KC692500	Argentina	2009-04-01	Argentina	KC692500_Argentina_2009-04-01	25343372
KC692501	Argentina	2009-04-06	Argentina	KC692501_Argentina_2009-04-06	25343372
KC692502	Argentina	2009-04-09	Argentina	KC692502_Argentina_2009-04-09	25343372
KC692503	Argentina	2009-04-14	Argentina	KC692503_Argentina_2009-04-14	25343372
KC692504	Argentina	2009-04-16	Argentina	KC692504_Argentina_2009-04-16	25343372
KC692505	Argentina	2009-04-16	Argentina	KC692505_Argentina_2009-04-16	25343372
KC692506	Argentina	2009-04-22	Argentina	KC692506_Argentina_2009-04-22	25343372
KC692507	Argentina	2009-04-23	Argentina	KC692507_Argentina_2009-04-23	25343372
KC692508	Argentina	2009-04-24	Argentina	KC692508_Argentina_2009-04-24	25343372
KC692509	Argentina	2009-05-05	Argentina	KC692509_Argentina_2009-05-05	25343372
KC692510	Argentina	2009-05-28	Argentina	KC692510_Argentina_2009-05-28	25343372
KC692512	Argentina	2010-02-17	Argentina	KC692512_Argentina_2010-02-17	25343372
KC692514	Argentina	2010-05-03	Argentina	KC692514_Argentina_2010-05-03	25343372
KC692515	Argentina	2010-05-14	Argentina	KC692515_Argentina_2010-05-14	25343372
KF672760	Brazil-RJ	2011	Brazil	KF672760_Brazil-RJ_2011	NA
KF955441	Venezuela	2007	Venezuela	KF955441_Venezuela_2007	NA
KP188540	Brazil-SP	2011-05-03	Brazil	KP188540_Brazil-SP_2011-05-03	NA
KP188541	Brazil-SP	2011-05-24	Brazil	KP188541_Brazil-SP_2011-05-24	NA
KP188542	Brazil-SP	2011-06-08	Brazil	KP188542_Brazil-SP_2011-06-08	NA

## Sheet: DENV-4
GenBank Accession code	Country/Territory	Sampling Date/Month/Year	Location partition	Taxa Name	PubMed PBMID
EU854296	USA: Puerto Rico	1998	PuertoRico	EU854296_USA_1998	NA
EU854297	USA: Puerto Rico	1998	PuertoRico	EU854297_USA_1998	NA
EU854299	Venezuela	2007	Venezuela	EU854299_Venezuela_2007	NA
EU854300	Venezuela	2007	Venezuela	EU854300_Venezuela_2007	NA
EU854301	Venezuela	2007	Venezuela	EU854301_Venezuela_2007	NA
FJ024476	Colombia	1997	Colombia	FJ024476_Colombia_1997	NA
FJ182016	Venezuela	2007	Venezuela	FJ182016_Venezuela_2007	NA
FJ182017	Venezuela	2007	Venezuela	FJ182017_Venezuela_2007	NA
FJ226067	USA: Puerto Rico	1994	PuertoRico	FJ226067_USA_1994	NA
FJ639736	Venezuela	1998	Venezuela	FJ639736_Venezuela_1998	NA
FJ639737	Venezuela	1998	Venezuela	FJ639737_Venezuela_1998	NA
FJ639738	Venezuela	1998	Venezuela	FJ639738_Venezuela_1998	NA
FJ639739	Venezuela	1998	Venezuela	FJ639739_Venezuela_1998	NA
FJ639742	Venezuela	1999	Venezuela	FJ639742_Venezuela_1999	NA
FJ639744	Venezuela	1999	Venezuela	FJ639744_Venezuela_1999	NA
FJ639745	Venezuela	1999	Venezuela	FJ639745_Venezuela_1999	NA
FJ639748	Venezuela	2000	Venezuela	FJ639748_Venezuela_2000	NA
FJ639764	Venezuela	2001	Venezuela	FJ639764_Venezuela_2001	NA
FJ639773	Venezuela	2001	Venezuela	FJ639773_Venezuela_2001	NA
FJ810417	USA: Puerto Rico	1995	PuertoRico	FJ810417_USA_1995	NA
FJ850057	USA: Puerto Rico	1995	PuertoRico	FJ850057_USA_1995	NA
FJ850058	USA: Puerto Rico	1996	PuertoRico	FJ850058_USA_1996	NA
FJ850059	USA: Puerto Rico	1998	PuertoRico	FJ850059_USA_1998	NA
FJ850095	Venezuela	2000	Venezuela	FJ850095_Venezuela_2000	NA
FJ882580	Venezuela	2007	Venezuela	FJ882580_Venezuela_2007	NA
FJ882581	Venezuela	2007	Venezuela	FJ882581_Venezuela_2007	NA
FJ882582	Venezuela	2007	Venezuela	FJ882582_Venezuela_2007	NA
FJ882584	Venezuela	2007	Venezuela	FJ882584_Venezuela_2007	NA
FJ882585	Venezuela	2007	Venezuela	FJ882585_Venezuela_2007	NA
FJ882586	Venezuela	2007	Venezuela	FJ882586_Venezuela_2007	NA
FJ882587	Venezuela	2007	Venezuela	FJ882587_Venezuela_2007	NA
FJ882588	Venezuela	2007	Venezuela	FJ882588_Venezuela_2007	NA
FJ882589	Venezuela	2007	Venezuela	FJ882589_Venezuela_2007	NA
FJ882591	Venezuela	2007	Venezuela	FJ882591_Venezuela_2007	NA
FJ882592	Venezuela	2008	Venezuela	FJ882592_Venezuela_2008	NA
FJ882595	USA: Puerto Rico	1998	PuertoRico	FJ882595_USA_1998	NA
FJ882596	USA: Puerto Rico	1998	PuertoRico	FJ882596_USA_1998	NA
FJ882597	USA: Puerto Rico	1998	PuertoRico	FJ882597_USA_1998	NA
FJ882598	USA: Puerto Rico	1998	PuertoRico	FJ882598_USA_1998	NA
FJ882599	USA: Puerto Rico	1999	PuertoRico	FJ882599_USA_1999	NA
FJ882600	USA: Puerto Rico	1999	PuertoRico	FJ882600_USA_1999	NA
FJ882601	USA: Puerto Rico	1999	PuertoRico	FJ882601_USA_1999	NA
GQ199876	Venezuela	2007	Venezuela	GQ199876_Venezuela_2007	NA
GQ199878	USA: Puerto Rico	1994	PuertoRico	GQ199878_USA_1994	NA
GQ199879	USA: Puerto Rico	1994	PuertoRico	GQ199879_USA_1994	NA
GQ199880	USA: Puerto Rico	1995	PuertoRico	GQ199880_USA_1995	NA
GQ199881	USA: Puerto Rico	1996	PuertoRico	GQ199881_USA_1996	NA
GQ199882	USA: Puerto Rico	1996	PuertoRico	GQ199882_USA_1996	NA
GQ199883	USA: Puerto Rico	1996	PuertoRico	GQ199883_USA_1996	NA
GQ199884	USA: Puerto Rico	1996	PuertoRico	GQ199884_USA_1996	NA
GQ199885	USA: Puerto Rico	1996	PuertoRico	GQ199885_USA_1996	NA
GQ252675	USA: Puerto Rico	1995	PuertoRico	GQ252675_USA_1995	NA
GQ868579	Colombia	2001	Colombia	GQ868579_Colombia_2001	NA
GQ868581	Colombia	2001	Colombia	GQ868581_Colombia_2001	NA
GQ868583	Colombia	2004	Colombia	GQ868583_Colombia_2004	NA
GQ868584	Colombia	2004	Colombia	GQ868584_Colombia_2004	NA
GQ868585	Colombia	2005	Colombia	GQ868585_Colombia_2005	NA
GQ868643	Venezuela	2007	Venezuela	GQ868643_Venezuela_2007	NA
GQ868645	Venezuela	2007	Venezuela	GQ868645_Venezuela_2007	NA
GU289913	Colombia	1982	Colombia	GU289913_Colombia_1982	19874927
GU318306	PuertoRico	1990-12	PuertoRico	GU318306_PuertoRico_1990-12	19965886
GU318307	PuertoRico	1990-12	PuertoRico	GU318307_PuertoRico_1990-12	19965886
GU318308	PuertoRico	1990-12	PuertoRico	GU318308_PuertoRico_1990-12	19965886
GU318309	PuertoRico	1991-01	PuertoRico	GU318309_PuertoRico_1991-01	19965886
GU318310	PuertoRico	1990-11	PuertoRico	GU318310_PuertoRico_1990-11	19965886
GU318311	PuertoRico	1985	PuertoRico	GU318311_PuertoRico_1985	19965886
GU318312	PuertoRico	1985	PuertoRico	GU318312_PuertoRico_1985	19965886
GU318313	PuertoRico	1985	PuertoRico	GU318313_PuertoRico_1985	19965886
GU318314	PuertoRico	1985	PuertoRico	GU318314_PuertoRico_1985	19965886
GU318315	PuertoRico	1985	PuertoRico	GU318315_PuertoRico_1985	19965886
GU318316	PuertoRico	1985	PuertoRico	GU318316_PuertoRico_1985	19965886
GU318317	PuertoRico	1985	PuertoRico	GU318317_PuertoRico_1985	19965886
GU318318	PuertoRico	1985	PuertoRico	GU318318_PuertoRico_1985	19965886
HQ332172	Venezuela	2007	Venezuela	HQ332172_Venezuela_2007	22197765
HQ332173	Venezuela	2007	Venezuela	HQ332173_Venezuela_2007	22197765
HQ332174	Venezuela	2007	Venezuela	HQ332174_Venezuela_2007	22197765
HQ332175	Venezuela	2007	Venezuela	HQ332175_Venezuela_2007	22197765
HQ332176	Venezuela	2007	Venezuela	HQ332176_Venezuela_2007	22197765
JF262781	Venezuela	1995	Venezuela	JF262781_Venezuela_1995	22178263
JF262782	Haiti	1994	Haiti	JF262782_Haiti_1994	22178263
JN559740	Brazil-RR	1982-03-26	Brazil-N	JN559740_Brazil-RR_1982-03-26	NA
JN559741	Brazil-RR	2010-07-21	Brazil-N	JN559741_Brazil-RR_2010-07-21	NA
JN819406	Venezuela	2006	Venezuela	JN819406_Venezuela_2006	NA
JN819409	Venezuela	1998	Venezuela	JN819409_Venezuela_1998	NA
JN983813	Brazil-RR	2010-09-08	Brazil-N	JN983813_Brazil-RR_2010-09-08	22247521
JQ513330	Brazil-RR	2010-07-17	Brazil-N	JQ513330_Brazil-RR_2010-07-17	23092706
JQ513331	Brazil-RR	2010-07-18	Brazil-N	JQ513331_Brazil-RR_2010-07-18	23092706
JQ513332	Brazil-RR	2010-08-20	Brazil-N	JQ513332_Brazil-RR_2010-08-20	23092706
JQ513333	Brazil-RR	2010-08-24	Brazil-N	JQ513333_Brazil-RR_2010-08-24	23092706
JQ513338	Brazil-AM	2011-01-14	Brazil-N	JQ513338_Brazil-AM_2011-01-14	23092706
JQ513339	Brazil-AM	2011-01-24	Brazil-N	JQ513339_Brazil-AM_2011-01-24	23092706
JQ513340	Brazil-RR	2010-11-29	Brazil-N	JQ513340_Brazil-RR_2010-11-29	23092706
JQ513341	Brazil-RR	2010-11-21	Brazil-N	JQ513341_Brazil-RR_2010-11-21	23092706
JQ513342	Brazil-AM	2011-01-29	Brazil-N	JQ513342_Brazil-AM_2011-01-29	23092706
JQ513343	Brazil-AM	2011-01-29	Brazil-N	JQ513343_Brazil-AM_2011-01-29	23092706
JQ513344	Brazil-AM	2011-01-13	Brazil-N	JQ513344_Brazil-AM_2011-01-13	23092706
KJ579240	Brazil-MT	2012-04-23	Brazil-CW	KJ579240_Brazil-MT_2012-04-23	NA
KJ579241	Brazil-MT	2012-04-23	Brazil-CW	KJ579241_Brazil-MT_2012-04-23	NA
KJ579242	Brazil-MT	2012-04-18	Brazil-CW	KJ579242_Brazil-MT_2012-04-18	NA
KJ579243	Brazil-MT	2012-03-28	Brazil-CW	KJ579243_Brazil-MT_2012-03-28	NA
KJ579244	Brazil-MT	2012-03-30	Brazil-CW	KJ579244_Brazil-MT_2012-03-30	NA
KJ579245	Brazil-MT	2012-03-30	Brazil-CW	KJ579245_Brazil-MT_2012-03-30	NA
KJ579246	Brazil-MT	2012-04-19	Brazil-CW	KJ579246_Brazil-MT_2012-04-19	NA
KJ579247	Brazil-MT	2012-04-12	Brazil-CW	KJ579247_Brazil-MT_2012-04-12	NA
KJ579248	Brazil-MT	2012-04-19	Brazil-CW	KJ579248_Brazil-MT_2012-04-19	NA
KJ596658	Brazil-MT	2012-04-20	Brazil-CW	KJ596658_Brazil-MT_2012-04-20	NA
KJ596659	Brazil-MT	2012-03-30	Brazil-CW	KJ596659_Brazil-MT_2012-03-30	NA
KJ596660	Brazil-MT	2012-04-03	Brazil-CW	KJ596660_Brazil-MT_2012-04-03	NA
KJ596661	Brazil-MT	2012-04-05	Brazil-CW	KJ596661_Brazil-MT_2012-04-05	NA
KJ596662	Brazil-MT	2012-03-23	Brazil-CW	KJ596662_Brazil-MT_2012-03-23	NA
KJ596663	Brazil-MT	2012-03-21	Brazil-CW	KJ596663_Brazil-MT_2012-03-21	NA
KJ596665	Brazil-MT	2012-03-20	Brazil-CW	KJ596665_Brazil-MT_2012-03-20	NA
KJ596666	Brazil-MT	2012-03-14	Brazil-CW	KJ596666_Brazil-MT_2012-03-14	NA
KJ596667	Brazil-MT	2012-03-14	Brazil-CW	KJ596667_Brazil-MT_2012-03-14	NA
KJ596668	Brazil-MT	2012-03-14	Brazil-CW	KJ596668_Brazil-MT_2012-03-14	NA
KJ596669	Brazil-MT	2012-04-19	Brazil-CW	KJ596669_Brazil-MT_2012-04-19	NA
KJ596670	Brazil-MT	2012-04-19	Brazil-CW	KJ596670_Brazil-MT_2012-04-19	NA
KJ596671	Brazil-MT	2012-02-03	Brazil-CW	KJ596671_Brazil-MT_2012-02-03	NA
KJ596672	Brazil-MT	2012-02-03	Brazil-CW	KJ596672_Brazil-MT_2012-02-03	NA
KJ596673	Brazil-MT	2012-02-29	Brazil-CW	KJ596673_Brazil-MT_2012-02-29	NA
KJ596674	Brazil-MT	2012-02-16	Brazil-CW	KJ596674_Brazil-MT_2012-02-16	NA
KP140942	Haiti	2014-09-11	Haiti	KP140942_Haiti_2014-09-11	NA
KP188557	Brazil-SP	2012-03-09	Brazil-SE	KP188557_Brazil-SP_2012-03-09	NA
KP188559	Brazil-SP	2012-03-16	Brazil-SE	KP188559_Brazil-SP_2012-03-16	NA
KP188560	Brazil-SP	2012-04-02	Brazil-SE	KP188560_Brazil-SP_2012-04-02	NA
KP188561	Brazil-SP	2012-07-11	Brazil-SE	KP188561_Brazil-SP_2012-07-11	NA
KP188562	Brazil-SP	2012-12-10	Brazil-SE	KP188562_Brazil-SP_2012-12-10	NA
KP188563	Brazil-SP	2013-01-07	Brazil-SE	KP188563_Brazil-SP_2013-01-07	NA
KP188564	Brazil-SP	2013-01-10	Brazil-SE	KP188564_Brazil-SP_2013-01-10	NA
KP188565	Brazil-SP	2013-01-30	Brazil-SE	KP188565_Brazil-SP_2013-01-30	NA
KP188566	Brazil-SP	2013-02-08	Brazil-SE	KP188566_Brazil-SP_2013-02-08	NA
KT276273	Haiti	2014-09-08	Haiti	KT276273_Haiti_2014-09-08	NA
KT794007	Brazil-AM	2011-03-07	Brazil-N	KT794007_Brazil-AM_2011-03-07	26841048
KU513441	Brazil-PR	2013	Brazil-SE	KU513441_Brazil-PR_2013	27267473
KY474335	Ecuador	2014	Ecuador	KY474335_Ecuador_2014	NA
MF004387	Senegal	1981	Senegal	MF004387_Senegal_1981	NA
